# Supplementary material for: Capparis L. (Capparaceae): A Scoping Review of Phytochemistry, Ethnopharmacology and Pharmacological Activities
Source: Molecules. 2025 Sep 11;30(18):3705. doi: 10.3390/molecules30183705 (PMC12472821; doi:10.3390/molecules30183705)
Supplement: Supplementary file 1 [file molecules-30-03705-s001.zip]

Archive with 1 entries (1 files):
- molecules-3835848-supplementary.pdf
